# Supplementary material for: Cost of pre-exposure prophylaxis delivery in family planning clinics to prevent HIV acquisition among adolescent girls and young women in Kisumu, Kenya
Source: PLoS One. 2021 Apr 15;16(4):e0249625. doi: 10.1371/journal.pone.0249625 (PMC8049260; doi:10.1371/journal.pone.0249625)
Supplement: S1 File — (XLS) [file pone.0249625.s001.xls]

## Sheet: Front material
Project Name / Description
Prevention Options for Women Evaluation Research A cohort for evaluation of open-label PrEP delivery among Kenyan and South African women JOOTRH
Information Sources / Contacts
Notes
Color Notes:	Blue = Text Entry			Yellow = Numerical Entry				Green = Calculated by Spreadsheet
These spreadsheets are linked and summary costs will automatically populate the summary sheet tab.
Boxes in blue can be filled in with words (description of items included in costing)
Boxes in yellow can be filled in with numbers
Boxes in green populate automatically and should not be altered
The following are approximate guides for amortization periods where more accurate estimates are not available:
· New buildings: 30 years
· Renovations: 10 years, unless expected to be repeated sooner (e.g. maintenance expected to be repeated every 3 or 5 years)
· Vehicles: 5 years
· Furniture: 10 years
· Training: 5 years (to account for likely repeats, change in protocol, staff changeover - TBC), unless expected cycle of training expected sooner
Perspective: Programmatic (only costs incurred by the healthcare provider are included)
Discount rate: 3% annually
Costs expressed in 2019 US dollars
Time Period / Currency Conversion
Start date:	2018-03-01
End date:	2019-03-01
Mid-point of time period:	2018-08-30 12:00:00
Exchange rate at mid-point (=US$1.00):	100.7		https://www.exchangerates.org.uk/USD-KES-30_08_2018-exchange-rate-history.html
Reporting date:
Inflation (USD):	0.04	An item purchased for $1. in 2017 would cost $1.04 in 2019. https://www.usinflationcalculator.com (Uses consumer price index (CPI)). Accessed 02/14/2020.
Percent of Overheads to Intervention

## Sheet: Total cost summary(noLab prim)
WITHOUT Creat/STI/Hep B testing as primary analysis
		As implemented total cost and unit cost per client-month of PrEP dispensed (2019 USD)					MoH scenario total cost and unit cost per client-month of PrEP dispensed (2019 USD)					Scaled up MoH scenario total cost and unit cost per client-month of PrEP dispensed (2019 USD)
		Variable vs fixed costs					Variable vs fixed costs					Variable vs fixed costs
			Total annual cost	Average cost per client-month of PrEP dispensed				Total annual cost	Average cost per client-month of PrEP dispensed				Total annual cost	Average cost per client-month of PrEP dispensed
	proportion of all annual costs	Variable				proportion of all annual costs	Variable				proportion of all annual costs	Variable
	0.0602112	Personnel (clinical)	2705.49	1.74125		0.113554	Personnel (clinical)	2562.48	1.6492		0.174722	Personnel (clinical)	14536.2	1.90132
	0.303122	Medication	13620.3	8.766		0.483354	Medication	10907.4	7.02		0.645104	Medication	53670.2	7.02
	0.0173925	Laboratory and HIV testing	781.505	0.502975		0.0346317	Laboratory and HIV testing	781.505	0.502975		0.0606249	Laboratory and HIV testing	5043.76	0.659717
	0.380726	Sub-total	17107.3	11.0102		0.63154	Sub-total	14251.4	9.17218		0.880451	Sub-total	73250.2	9.58103
		Fixed					Fixed					Fixed
	0.0021536	Training (start up)	96.7685	0.06228		0.00228291	Training (start up)	51.5165	0.0331558		0.000619216	Training (start up)	51.5165	0.00673829
	0.00571006	Training (refresher)	256.572	0.165129		0.000244064	Training (refresher)	5.50759	0.00354467		6.62e-05	Training (refresher)	5.50759	0.000720386
	0.254516	Demand creation	11436.3	7.36035		0.00553996	Demand creation	125.016	0.0804597		0.00150266	Demand creation	125.016	0.0163519
	0.0532027	Personnel (supervision and administration)	2390.58	1.53857		0.0482554	Personnel (supervision and administration)	1088.94	0.700839		0.0130888	Personnel (supervision and administration)	1088.94	0.142432
	0.0559334	Capital (vehicle, stationery & clinical equipment e.g., BP machine)	2513.28	1.61754		0.0654746	Capital (vehicle, stationery & clinical equipment e.g., BP machine)	1477.51	0.950921		0.0177593	Capital (vehicle, stationery & clinical equipment e.g., BP machine)	1477.51	0.193256
	0.247758	Overhead (building, utilities, fuel, maintenance, internet)	11132.6	7.16492		0.246663	Overhead (building, utilities, fuel, maintenance, internet)	5566.24	3.58241		0.0865127	Overhead (building, utilities, fuel, maintenance, internet)	7197.53	0.941428
	0.619274	Sub-total	27826.1	17.9088		0.36846	Sub-total	8314.72	5.35133		0.119549	Sub-total	9946.02	1.30093
	1	Total Variable+Fixed	44933.4	28.919		1	Total Variable+Fixed	22566.2	14.5235		1	Total Variable+Fixed	83196.2	10.882
	0.113414	personnel combined	5096.07	3.27982		0.16181	personnel combined	3651.42	2.35004		0.187811	personnel combined	15625.1	2.04375
		Initiation visit costs: As implemented					Initiation visit costs :MoH scenario					Initiation visit costs :MoH scenario - scaled up
			Total annual cost	Average cost per client-month of PrEP dispensed				Total annual cost	Average cost per client-month of PrEP dispensed				Total annual cost	Average cost per client-month of PrEP dispensed
	proportion of all annual costs	Variable				proportion of all annual costs	Variable				proportion of all annual costs	Variable
	0.0680562	Personnel (clinical)	1600.71	3.20482		0.127507	Personnel (clinical)	1294.9	2.59256		0.217906	Personnel (clinical)	8357.19	2.57949
	0.186151	Medication	4378.36	8.766		0.345256	Medication	3506.28	7.02		0.593024	Medication	22743.8	7.02
	0.014787	Laboratory and HIV testing	347.798	0.696333		0.0342469	Laboratory and HIV testing	347.798	0.696333		0.0585272	Laboratory and HIV testing	2244.65	0.692824
	0.268995	Sub-total	6326.86	12.6672		0.507009	Sub-total	5148.98	10.3089		0.869457	Sub-total	33345.6	10.2923
		Fixed					Fixed					Fixed
	0.731005	All fixed costs (training, demand creation, M&E, capital, overhead)	17193.6	34.4236		0.492991	All fixed costs (training, demand creation, M&E, capital, overhead)	5006.61	10.0239		0.130543	All fixed costs (training, demand creation, M&E, capital, overhead)	5006.61	1.54532
		Sub-total	17193.6	34.4236			Sub-total	5006.61	10.0239			Sub-total	5006.61	1.54532
		Total Variable+Fixed	23520.4	47.0908			Total Variable+Fixed	10155.6	20.3327			Total Variable+Fixed	38352.3	11.8376
		cost per visit	46.8534				cost per visit	20.2303				cost per visit	11.8376
		Follow-up visit costs: As implemented					Follow-up visit costs: MoH scenario					Follow-up visit costs: MoH scenario - scaled up
			Total annual cost	Average cost per client-month of PrEP dispensed				Total annual cost	Average cost per client-month of PrEP dispensed				Total annual cost	Average cost per client-month of PrEP dispensed
	proportion of all annual costs	Variable				proportion of all annual costs	Variable				proportion of all annual costs	Variable
	0.0528696	Personnel (clinical)	1104.78	1.10993		0.105659	Personnel (clinical)	1267.57	1.27347		0.142991	Personnel (clinical)	6179.01	1.40258
	0.417554	Medication	8725.39	8.766		0.582442	Medication	6987.47	7.02		0.71568	Medication	30926.4	7.02
	0.0207551	Laboratory and HIV testing	433.708	0.435727		0.0361518	Laboratory and HIV testing	433.708	0.435727		0.0647752	Laboratory and HIV testing	2799.11	0.63537
	0.491179	Sub-total	10263.9	10.3117		0.724252	Sub-total	8688.76	8.7292		0.923446	Sub-total	39904.5	9.05795
		Fixed					Fixed					Fixed
	0.508821	All fixed costs (training, demand creation, M&E, capital, overhead)	10632.5	10.682		0.275748	All fixed costs (training, demand creation, M&E, capital, overhead)	3308.11	3.32351		0.0765542	All fixed costs (training, demand creation, M&E, capital, overhead)	3308.11	0.750909
		Sub-total	10632.5	10.682			Sub-total	3308.11	3.32351			Sub-total	3308.11	0.750909
		Total Variable+Fixed	20896.4	20.9937			Total Variable+Fixed	11996.9	12.0527			Total Variable+Fixed	43212.7	9.80885
		cost per visit	33.3808				cost per visit	19.1643				cost per visit	10.6958
		ratio of cost per visit init/fup	1.4036				ratio of cost per visit init/fup	1.05562				ratio of cost per visit init/fup	1.10675
		ratio of init to f/up visit cost per client-month of PrEP		2.24309			ratio of init to f/up visit cost per client-month of PrEP		1.68699			ratio of init to f/up visit cost per client-month of PrEP		1.20683
Lab testing scenarios
			Total annual cost	Average cost per client-month of PrEP dispensed				Total annual cost	Average cost per client-month of PrEP dispensed				Total annual cost	Average cost per client-month of PrEP dispensed
	proportion of all annual costs	With Creat+STI+Hep B testing at initiation visit				proportion of all annual costs	With Creat+STI+Hep B testing at initiation visit				proportion of all annual costs	With Creat+STI+Hep B testing at initiation visit
	0.0350111	Personnel (clinical)	2705.49	1.74125		0.0780998	Personnel (clinical)	2562.48	1.6492		0.0980555	Personnel (clinical)	14536.2	1.90132
	0.176257	Medication	13620.3	8.766		0.332439	Medication	10907.4	7.02		0.362039	Medication	53670.2	7.02
	0.413271	Laboratory and HIV testing	31935.7	20.5537		0.330083	Laboratory and HIV testing	10830.1	6.97024		0.471495	Laboratory and HIV testing	69896.5	9.14238
	0.375461	All fixed costs (training, demand creation, M&E, capital, overhead)	29013.9	18.6733		0.259378	All fixed costs (training, demand creation, M&E, capital, overhead)	8510.28	5.4772		0.0684112	All fixed costs (training, demand creation, M&E, capital, overhead)	10141.6	1.32651
	1	Total Variable+Fixed	77275.4	49.7342		1	Total Variable+Fixed	32810.3	21.1166		1	Total Variable+Fixed	148245	19.3902
		With Creat+Hep B testing but no STI testing at initiation visit					With Creat+Hep B testing but no STI testing at initiation visit					With Creat+Hep B testing but no STI testing at initiation visit
	0.0565807	Personnel (clinical)	2705.49	1.74125		0.104775	Personnel (clinical)	2562.48	1.6492		0.154094	Personnel (clinical)	14536.2	1.90132
	0.284845	Medication	13620.3	8.766		0.445984	Medication	10907.4	7.02		0.568943	Medication	53670.2	7.02
	0.0517988	Laboratory and HIV testing	2476.84	1.59409		0.101273	Laboratory and HIV testing	2476.84	1.59409		0.169455	Laboratory and HIV testing	15985.3	2.09085
	0.606775	All fixed costs (training, demand creation, M&E, capital, overhead)	29013.9	18.6733		0.347969	All fixed costs (training, demand creation, M&E, capital, overhead)	8510.28	5.4772		0.107508	All fixed costs (training, demand creation, M&E, capital, overhead)	10141.6	1.32651
	1	Total Variable+Fixed	47816.5	30.7746		1	Total Variable+Fixed	24457	15.7405		1	Total Variable+Fixed	94333.3	12.3387
	proportion of all annual costs	With STI testing but no Creat/Hep B testing at initiation visit				proportion of all annual costs	With STI testing but no Creat/Hep B testing at initiation visit				proportion of all annual costs	With STI testing but no Creat/Hep B testing at initiation visit
	0.0363679	Personnel (clinical)	2705.49	28.919		0.082876	Personnel (clinical)	2562.48	1.6492		0.10602	Personnel (clinical)	14536.2	1.90132
	0.183088	Medication	13620.3	3.27982		0.35277	Medication	10907.4	7.02		0.391447	Medication	53670.2	7.02
	0.406499	Laboratory and HIV testing	30240.4	19.4626		0.295438	Laboratory and HIV testing	9134.79	5.87912		0.429991	Laboratory and HIV testing	58955	7.71124
	0.374045	All fixed costs (training, demand creation, M&E, capital, overhead)	27826.1	17.9088		0.268916	All fixed costs (training, demand creation, M&E, capital, overhead)	8314.72	5.35133		0.0725418	All fixed costs (training, demand creation, M&E, capital, overhead)	9946.02	1.30093
	1	Total Variable+Fixed	74392.3	47.8787		1	Total Variable+Fixed	30919.4	19.8997		1	Total Variable+Fixed	137107	17.9335
		Increase in total cost per scenario					Increase in total cost per scenario					Increase in total cost per scenario
	1)	With Creat+STI+Hep B testing at initiation visit	32342	20.8152		1)	With Creat+STI+Hep B testing at initiation visit	10244.2	6.59312		1)	With Creat+STI+Hep B testing at initiation visit	65048.3	8.50824
	2)	With Creat+Hep B testing but no STI testing at initiation visit	2883.14	1.85558		2)	With Creat+Hep B testing but no STI testing at initiation visit	1890.89	1.21697		2)	With Creat+Hep B testing but no STI testing at initiation visit	11137.1	1.45672
	3)	with STI but no creat/HBV testing	29458.9	18.9596		3)	with STI but no creat/HBV testing	8353.28	5.37615		3)	with STI but no creat/HBV testing	53911.2	7.05152
	Lab cost	Percent change in cost 1)	3986.44			Lab cost	Percent change in cost 1)	1285.8			Lab cost	Percent change in cost 1)	1285.8
		Percent change in cost 2)	216.932				Percent change in cost 2)	216.932				Percent change in cost 2)	216.932
		Percent change in cost 3)	3769.5				Percent change in cost 3)	1068.87				Percent change in cost 3)	1068.87
	Total variable+fixed cost	Percent change in cost 1)	71.9776			Total variable+fixed cost	Percent change in cost 1)	45.3962			Total variable+fixed cost	Percent change in cost 1)	78.1866
		Percent change in cost 2)	6.41647				Percent change in cost 2)	8.37933				Percent change in cost 2)	13.3865
		Percent change in cost 3)	65.5612				Percent change in cost 3)	37.0169				Percent change in cost 3)	64.8001

## Sheet: Total cost summary(Lab primary)
WITH Creat+STI+Hep B testing as primary analysis
		As implemented total cost and unit cost per client-month of PrEP dispensed (2019 USD)					MoH scenario total cost and unit cost per client-month of PrEP dispensed (2019 USD)					Scaled up MoH scenario total cost and unit cost per client-month of PrEP dispensed (2019 USD)
		Variable vs fixed costs					Variable vs fixed costs					Variable vs fixed costs
			Total annual cost	Average cost per client-month of PrEP dispensed				Total annual cost	Average cost per client-month of PrEP dispensed				Total annual cost	Average cost per client-month of PrEP dispensed
	proportion of all annual costs	Variable				proportion of all annual costs	Variable				proportion of all annual costs	Variable
	0.0350111	Personnel (clinical)	2705.49	1.74125		0.0780998	Personnel (clinical)	2562.48	1.6492		0.0980555	Personnel (clinical)	14536.2	1.90132
	0.176257	Medication	13620.3	8.766		0.332439	Medication	10907.4	7.02		0.362039	Medication	53670.2	7.02
	0.413271	Laboratory and HIV testing	31935.7	20.5537		0.330083	Laboratory and HIV testing	10830.1	6.97024		0.471495	Laboratory and HIV testing	69896.5	9.14238
	0.624539	Sub-total	48261.5	31.061		0.740622	Sub-total	24300	15.6394		0.931589	Sub-total	138103	18.0637
		Fixed					Fixed					Fixed
	0.00125226	Training (start up)	96.7685	0.06228		0.00157013	Training (start up)	51.5165	0.0331558		0.00034751	Training (start up)	51.5165	0.00673829
	0.00332023	Training (refresher)	256.572	0.165129		0.000167861	Training (refresher)	5.50759	0.00354467		3.71521e-05	Training (refresher)	5.50759	0.000720386
	0.147994	Demand creation	11436.3	7.36035		0.00381025	Demand creation	125.016	0.0804597		0.000843307	Demand creation	125.016	0.0163519
	0.0309358	Personnel (supervision and administration)	2390.58	1.53857		0.0331889	Personnel (supervision and administration)	1088.94	0.700839		0.00734556	Personnel (supervision and administration)	1088.94	0.142432
	0.0325236	Capital (vehicle, stationery & clinical equipment e.g., BP machine)	2513.28	1.61754		0.0450318	Capital (vehicle, stationery & clinical equipment e.g., BP machine)	1477.51	0.950921		0.0099667	Capital (vehicle, stationery & clinical equipment e.g., BP machine)	1477.51	0.193256
	0.144064	Overhead (building, utilities, fuel, maintenance, internet)	11132.6	7.16492		0.169649	Overhead (building, utilities, fuel, maintenance, internet)	5566.24	3.58241		0.0485518	Overhead (building, utilities, fuel, maintenance, internet)	7197.53	0.941428
	0.36009	Sub-total	27826.1	17.9088		0.253418	Sub-total	8314.72	5.35133		0.067092	Sub-total	9946.02	1.30093
	1	Total Variable+Fixed	77275.4	49.7342		1	Total Variable+Fixed	32810.3	21.1166		1	Total Variable+Fixed	148245	19.3902
	0.0659469	personnel combined	5096.07	3.27982		0.111289	personnel combined	3651.42	2.35004		0.105401	personnel combined	15625.1	2.04375
		Initiation visit costs: As implemented					Initiation visit costs :MoH scenario					Initiation visit costs :MoH scenario - scaled up
			Total annual cost	Average cost per client-month of PrEP dispensed				Total annual cost	Average cost per client-month of PrEP dispensed				Total annual cost	Average cost per client-month of PrEP dispensed
	proportion of all annual costs	Variable				proportion of all annual costs	Variable				proportion of all annual costs	Variable
	0.029277	Personnel (clinical)	1600.71	3.20482		0.0640908	Personnel (clinical)	1294.9	2.59256		0.0809766	Personnel (clinical)	8357.19	2.57949
	0.0800802	Medication	4378.36	8.766		0.173542	Medication	3506.28	7.02		0.220375	Medication	22743.8	7.02
	0.576172	Laboratory and HIV testing	31502	63.0709		0.514567	Laboratory and HIV testing	10396.4	20.8149		0.650137	Laboratory and HIV testing	67097.4	20.71
	0.68553	Sub-total	37481.1	75.0417		0.752199	Sub-total	15197.6	30.4274		0.951489	Sub-total	98198.4	30.3095
		Fixed					Fixed					Fixed
	0.31447	All fixed costs (training, demand creation, M&E, capital, overhead)	17193.6	34.4236		0.247801	All fixed costs (training, demand creation, M&E, capital, overhead)	5006.61	10.0239		0.0485113	All fixed costs (training, demand creation, M&E, capital, overhead)	5006.61	1.54532
		Sub-total	17193.6	34.4236			Sub-total	5006.61	10.0239			Sub-total	5006.61	1.54532
		Total Variable+Fixed	54674.6	109.465			Total Variable+Fixed	20204.2	40.4513			Total Variable+Fixed	103205	31.8548
		cost per visit	108.914				cost per visit	40.2474				cost per visit	31.8548
		Follow-up visit costs: As implemented					Follow-up visit costs: MoH scenario					Follow-up visit costs: MoH scenario - scaled up
			Total annual cost	Average cost per client-month of PrEP dispensed				Total annual cost	Average cost per client-month of PrEP dispensed				Total annual cost	Average cost per client-month of PrEP dispensed
	proportion of all annual costs	Variable				proportion of all annual costs	Variable				proportion of all annual costs	Variable
	0.0528696	Personnel (clinical)	1104.78	1.10993		0.105659	Personnel (clinical)	1267.57	1.27347		0.142991	Personnel (clinical)	6179.01	1.40258
	0.417554	Medication	8725.39	8.766		0.582442	Medication	6987.47	7.02		0.71568	Medication	30926.4	7.02
	0.0207551	Laboratory and HIV testing	433.708	0.435727		0.0361518	Laboratory and HIV testing	433.708	0.435727		0.0647752	Laboratory and HIV testing	2799.11	0.63537
	0.491179	Sub-total	10263.9	10.3117		0.724252	Sub-total	8688.76	8.7292		0.923446	Sub-total	39904.5	9.05795
		Fixed					Fixed					Fixed
	0.508821	All fixed costs (training, demand creation, M&E, capital, overhead)	10632.5	10.682		0.275748	All fixed costs (training, demand creation, M&E, capital, overhead)	3308.11	3.32351		0.0765542	All fixed costs (training, demand creation, M&E, capital, overhead)	3308.11	0.750909
		Sub-total	10632.5	10.682			Sub-total	3308.11	3.32351			Sub-total	3308.11	0.750909
		Total Variable+Fixed	20896.4	20.9937			Total Variable+Fixed	11996.9	12.0527			Total Variable+Fixed	43212.7	9.80885
		cost per visit	33.3808				cost per visit	19.1643				cost per visit	10.6958
		ratio of cost per visit init/fup	3.26276				ratio of cost per visit init/fup	2.10012				ratio of cost per visit init/fup	2.97825
		ratio of init to f/up visit cost per client-month of PrEP		5.2142			ratio of init to f/up visit cost per client-month of PrEP		3.3562			ratio of init to f/up visit cost per client-month of PrEP		3.24755

## Sheet: Program Volume
		From March 1, 2018 to March 1, 2019
		Annual Program Output - As Implemented	Overall	JOOTRH	KMET
		Number of visits before costing period	63	27	36	visits with PrEP dispensed lasting beyond the start of costing period
		Number of visits during costing period	1128	560	568
		Number of clients included	615	310	305
		number of initiation visits included	502	264	238
		number of follow-up visits included	626	296	330
		Number of clients with at least one follow-up visit	329	157	172
		Number of follow-up visits with PrEP dispensation	471	228	243
		Number of follow-up visits with no PrEP dispensation	155	68	87
		Months of PrEP dispensed overall	1553.77	782.9	770.867	same as number of bottles per year
		Months of PrEP dispensed before start of costing period	58.93	27.33	31.6
		Months of PrEP dispensed at initiation	499.47	271.13	228.33	25 people had 2 bottles dispensed at enrollment
		Months of PrEP dispensed at follow-up	995.367	484.44	510.937
	STIs
		Number tested for GC at initiation	502	264	238
		Number positive for GC at initiation	34	17	17
		Proportion found positive for GC at initiation	0.0677291	0.0643939	0.0714286
		Number tested for CT at initiation	502	264	238
		Number positive for CT at initiation	83	44	39
		Proportion found positive for CT at initiation	0.165339	0.166667	0.163866
	Visit month frequencies among those included in the costing period		Overall		JOOTRH		KMET
		Visit month	Number of visits	proportion	Number of visits	proportion	Number of visits	proportion
		0	502	0.445035	264	1	238	1
		1	223	0.197695	113	0.42803	110	0.462185
		3	182	0.161348	82	0.310606	100	0.420168
		6	105	0.0930851	51	0.193182	54	0.226891
		9	64	0.0567376	29	0.568627	35	0.648148
		12	41	0.0363475	16	0.313725	25	0.462963
		15	10	0.00886525	5	0.0980392	5	0.0925926
		18	1	0.000886525	0	0	1	0.00420168
		Number of initiation visits	502	0.445035	264	0.471429	238	0.419014
		Number of month 1 visits	223	0.197695	113	0.201786	110	0.193662
		Number of quarterly visits	403	0.35727	183	0.326786	220	0.387324
	Number of follow-up visits without PrEP dispensation		Overall		JOOTRH		KMET
		Visit month	Number of visits	proportion	Number of visits	proportion	Number of visits	proportion
		1	40	0.179372	23	0.20354	17	0.154545
		3	40	0.21978	15	0.182927	25	0.25
		6	31	0.295238	13	0.254902	18	0.333333
		9	22	0.34375	9	0.310345	13	0.371429
		12	16	0.390244	6	0.375	10	0.4
		15	6	0.6	2	0.4	4	0.8
		18	0	0	0	0	0	0
		Number of month 1 visits	40	0.179372	23	0.20354	17	0.154545
		Number of quarterly visits	115	0.28536	45	0.245902	70	0.318182
Scaled-MoH scenario		Assume providers see 14 PrEP clients per day per clinic for 260 work days a year
			Overall
		Number of visits seen per year	7280
		Proportion of initiation visits based on study data	0.445035
		Number of initiation visits expected	3239.86
		Number of follow-up visits expected	4040.14
		Number of month 1 visits expected	798.716
		Number of quarterly visits expected	1443.42
		Number of month 1 visits without PrEP dispensation	143.267
		Number of quarterly visits without PrEP dispensation	411.894
		Number of follow-up visits without PrEP dispensation	555.161
		Number of follow-up visits with PrEP dispensation	3484.98
		Months of PrEP dispensed overall	7645.33
		Months of PrEP dispensed at initiation	3239.86
		Months of PrEP dispensed at follow-up	4405.47

## Sheet: Fixed costs summary
	Total Annual Fixed Costs (USD)
		As Implemented	MOH Scenario
	Total	27826.1	8314.72
	Allocated to initiation only	0	0
	Allocated to follow-up only	299.106	299.106
	Allocated to PrEP	18833.8	4113.02
	Allocated generally	8693.15	3902.6
	Consistency check (difference should equal 0)	0	0
	Fixed cost allocated per visit
	As Implemented
	Visit type	Visits per year	Annual fixed costs allocated (USD)	Fixed cost allocated per visit (USD)
	Initiation	502	17193.6	34.2501
	Follow-up	626	10632.5	16.9849
	MOH Scenario
	Visit type	Visits per year	Annual fixed costs allocated (USD)	Fixed cost allocated per visit (USD)
	Initiation	502	5006.61	9.97334
	Follow-up	626	3308.11	5.28452
	MOH Scenario - scaled up
	Visit type	Visits per year	Annual fixed costs allocated (USD)	Fixed cost allocated per visit (USD)
	Initiation	3239.86	5006.61	1.54532
	Follow-up	4040.14	3308.11	0.81881
	Total cost allocation
	As Implemented	Costs allocated solely to visit	Proportion of PrEP time allocated to activity	Costs allocated to PrEP	Proportion of overall time allocated to activity	Costs allocated generally (USD)	Total fixed costs allocated (USD)
	Initiation	0	0.624607	11763.7	0.624607	5429.81	17193.6
	Follow-up	299.106	0.375393	7070.08	0.375393	3263.34	10632.5
	Total	299.106	1	18833.8	1	8693.15	27826.1
	MOH Scenario	Costs allocated solely to visit	Proportion of PrEP time	PrEP costs allocated	Proportion of overall time	General costs allocated (USD)	Fixed costs allocated (USD)
	Initiation	0	0.624607	2569.02	0.624607	2437.59	5006.61
	Follow-up	299.106	0.375393	1544	0.375393	1465.01	3308.11
	Total	299.106	1	4113.02	1	3902.6	8314.72
	Time allocation as implemented
		Total number of visits	Avg. time per visit	Total time (minutes)	Proportion of time
	Initiation	502	49.88	25039.8	0.624607
	Follow-up visits	626	24.04	15049	0.375393
	Total	1128	73.92	40088.8	1

## Sheet: Variable costs summary
			As Implemented				MOH Scenario				MoH scenario - scaled-up
			Without Creat/STI/Hep B testing	With Creat+STI+Hep B testing	With Creat+Hep B testing but no STI testing	With STI testing but no Creat/Hep B testing	Without Creat/STI/Hep B testing	With Creat+STI+Hep B testing	With Creat+Hep B testing but no STI testing	With STI testing but no Creat/Hep B testing	Without Creat/STI/Hep B testing	With Creat+STI+Hep B testing	With Creat+Hep B testing but no STI testing	With STI testing but no Creat/Hep B testing
		Total annual variable costs (USD) - overall	17107.3	48261.5	18802.7	46566.2	13929.8	23978.4	15625.1	22283.1	73250.2	138103	84191.7	127161
		Total annual variable costs (USD) - medication before costing period	516.581	516.581	516.581	516.581	413.689	413.689	413.689	413.689	0	0	0	0
		Total annual variable costs (USD) - initiation	6326.86	37481.1	8022.2	35785.7	5148.98	15197.6	6844.32	13502.3	33345.6	98198.4	44287.2	87256.9
		Total annual variable costs (USD) - follow-up (PrEP dispensed)	9896.19	9896.19	9896.19	9896.19	8044.92	8044.92	8044.92	8044.92	38750.6	38750.6	38750.6	38750.6
		Total annual variable costs (USD) - follow-up (no PrEP dispensed)	367.695	367.695	367.695	367.695	322.192	322.192	322.192	322.192	1153.99	1153.99	1153.99	1153.99
		Consistency check	0	0	0	0	0	0	0	0	0	0	0	0
		Total annual Medication cost
			As implemented	MoH scenario	Scaled-up MoH scenario
		PrEP dispensed before start of costing period	516.581	413.689	0
		PrEP dispensed at initiation	4378.36	3506.28	22743.8
		PrEP dispensed during followup	8725.39	6987.47	30926.4
Total annual variable costs (USD)
		As Implemented		Without Creat/STI/Hep B testing		With Creat+STI+Hep B testing		With Creat+Hep B testing but no STI testing		With STI testing but no Creat/Hep B testing
		Activity	Number of client visits (per year)	Cost per client visit (no STI/Hep B)	Total (no Creat/STI/Hep B)	Cost per client visit (STI + Hep B)	Total (Creat+STI+Hep B)	Cost per client visit (Hep B + no STI)	Total (Creat+Hep B + no STI)	Cost per client visit (Hep B + no STI)	Total (Creat+Hep B + no STI)
		Number of clients initiating PrEP	502	3.88149	1948.51	65.9417	33102.7	7.25865	3643.84	62.5645	31407.4
		Number of follow-up visits with dispensation	471	2.48577	1170.8	2.48577	1170.8	2.48577	1170.8	2.48577	1170.8
		Number of follow-up visits without dispensation	155	2.37222	367.695	2.37222	367.695	2.37222	367.695	2.37222	367.695
				Total Annual Variable Cost (USD)	17107.3	Total Annual Variable Cost (USD)	48261.5	Total Annual Variable Cost (USD)	18802.7	Total Annual Variable Cost (USD)	46566.2
		MoH scenario		Without Creat/STI/Hep B testing		With Creat+STI+Hep B testing		With Creat+Hep B testing but no STI testing		With STI testing but no (Creat/Hep B testing)
		Activity	Number of client visits (per year)	Cost per client visit (no STI/Hep B)	Total (no Creat/STI/Hep B)	Cost per client visit (STI + Hep B)	Total (Creat+STI+Hep B)	Cost per client visit (Hep B + no STI)	Total (Creat+Hep B + no STI)	Cost per client visit (Hep B + no STI)	Total (Creat+Hep B + no STI)
		Number of clients initiating PrEP	502	3.27232	1642.7	23.2895	11691.3	6.64948	3338.04	19.9123	9995.98
		Number of follow-up visits with dispensation	471	2.2451	1057.44	2.2451	1057.44	2.2451	1057.44	2.2451	1057.44
		Number of follow-up visits without dispensation	155	2.07866	322.192	2.07866	322.192	2.07866	322.192	2.07866	322.192
				Total Annual Variable Cost (USD)	13929.8	Total Annual Variable Cost (USD)	23978.4	Total Annual Variable Cost (USD)	15625.1	Total Annual Variable Cost (USD)	22283.1
		MoH scenario - scaled-up		Without Creat/STI/Hep B testing		With Creat+STI+Hep B testing		With Creat+Hep B testing but no STI testing		With STI testing but no (Creat/Hep B testing)
		Activity	Number of client visits (per year)	Cost per client visit (no STI/Hep B)	Total (no Creat/STI/Hep B)	Cost per client visit (STI + Hep B)	Total (Creat+STI+Hep B)	Cost per client visit (Hep B + no STI)	Total (Creat+Hep B + no STI)	Cost per client visit (Hep B + no STI)	Total (Creat+Hep B + no STI)
		Number of clients initiating PrEP	3239.86	3.27232	10601.8	23.2895	75454.6	6.64948	21543.4	19.9123	64513.1
		Number of follow-up visits with dispensation	3484.98	2.2451	7824.13	2.2451	7824.13	2.2451	7824.13	2.2451	7824.13
		Number of follow-up visits without dispensation	555.161	2.07866	1153.99	2.07866	1153.99	2.07866	1153.99	2.07866	1153.99
				Total Annual Variable Cost (USD)	73250.2	Total Annual Variable Cost (USD)	138103	Total Annual Variable Cost (USD)	84191.7	Total Annual Variable Cost (USD)	127161
Variable Unit Costs
As Implemented
		As Implemented
		Category	Personnel - service delivery	Personnel - S&A	Medication	Lab and HIV testing supplies	Creatinine	HTS	STI	Hepatitis B	Total (no Creat/STI/Hep B)	Total (Creat+STI+Hep B)	Total (Creat+Hep B + no STI)	Total (STI but no Creat/Hep B)
		Initiation	2.95797	0.2307	8.766	0.1248	3.06733	0.568024	58.683	0.309831	3.88149	65.9417	7.25865	62.5645
		Follow-up visit (PrEP dispensed)	1.33154	0.4614	8.766	0.1248	0	0.568024	0	0	2.48577	2.48577	2.48577	2.48577
		Follow-up visit (no dispensation)	1.218	0.4614	0	0.1248	0	0.568024	0	0	2.37222	2.37222	2.37222	2.37222
MoH scenario
		MOH Scenario
		Category	Personnel - service delivery	Personnel - S&A	Medication	Lab and HIV testing supplies	Creatinine	HTS	STI	Hepatitis B	Total (no Creat/STI/Hep B)	Total (Creat+STI+Hep B)	Total (Creat+Hep B + no STI)	Total (STI but no Creat/Hep B)	Total(scaled-up MoH)
		Initiation	2.39551	0.18398	7.02	0.1248	3.06733	0.568024	16.64	0.309831	3.27232	23.2895	6.64948	19.9123
		Follow-up visit (PrEP dispensed)	1.18431	0.36796	7.02	0.1248	0	0.568024	0	0	2.2451	2.2451	2.2451	2.2451
		Follow-up visit (no dispensation)	1.01787	0.36796	0	0.1248	0	0.568024	0	0	2.07866	2.07866	2.07866	2.07866
Costs by input type - overall, at initiation and follow-up
			Overall	Initiation	Follow-up	Overall	Initiation	Follow-up	Overall	Initiation	Follow-up
		Total annual variable costs (USD) - overall	As implemented			MoH scenario			MoH scenario - scaled up
		Personnel (clinical labor)	2300.85	1484.9	815.948	2239.78	1202.55	1037.23	12453.5	7761.12	4692.4
		Personnel (S&A)	404.648	115.811	288.836	322.701	92.3581	230.343	2082.68	596.07	1486.61
		Medication	13620.3	4378.36	8725.39	10907.4	3506.28	6987.47	53670.2	22743.8	30926.4
		Total (minus medication)	2705.49	1600.71	1104.78	2562.48	1294.9	1267.57	14536.2	8357.19	6179.01
			As Implemented				MOH Scenario				MOH Scenario - scaled up
		Total annual lab testing costs (USD)	Without Creat/STI/Hep B testing	With Creat+STI+Hep B testing	With Creat+Hep B testing but no STI testing	With STI testing but no Creat/Hep B testing	Without Creat/STI/Hep B testing	With Creat+STI+Hep B testing	With Creat+Hep B testing but no STI testing	With STI testing but no Creat/Hep B testing	Without Creat/STI/Hep B testing	With Creat+STI+Hep B testing	With Creat+Hep B testing but no STI testing	With STI testing but no Creat/Hep B testing
		Initiation	347.798	31502	2043.13	29806.7	347.798	10396.4	2043.13	8701.08	2244.65	67097.4	13186.2	56155.9
		Follow-up visit (PrEP dispensed)	326.32	326.32	326.32	326.32	326.32	326.32	326.32	326.32	2414.48	2414.48	2414.48	2414.48
		Follow-up visit (no dispensation)	107.388	107.388	107.388	107.388	107.388	107.388	107.388	107.388	384.629	384.629	384.629	384.629
		Overall lab testing	781.505	31935.7	2476.84	30240.4	781.505	10830.1	2476.84	9134.79	5043.76	69896.5	15985.3	58955
		Total annual variable costs
			As Implemented				MOH Scenario				MOH Scenario - scaled up
			Without Creat/STI/Hep B testing	With Creat+STI+Hep B testing	With Creat+Hep B testing but no STI testing	With STI testing but no Creat/Hep B testing	Without Creat/STI/Hep B testing	With Creat+STI+Hep B testing	With Creat+Hep B testing but no STI testing	With STI testing but no Creat/Hep B testing	Without Creat/STI/Hep B testing	With Creat+STI+Hep B testing	With Creat+Hep B testing but no STI testing	With STI testing but no Creat/Hep B testing
		Overall	3487	34641.2	5182.33	32945.9	3343.98	13392.6	5039.32	11697.3	19580	84432.7	30521.5	73491.2
		Initiation	1948.51	33102.7	3643.84	31407.4	1642.7	11691.3	3338.04	9995.98	10601.8	75454.6	21543.4	64513.1
		Follow-up	1538.49	1538.49	1538.49	1538.49	1701.28	1701.28	1701.28	1701.28	8978.12	8978.12	8978.12	8978.12
		Total	3487	34641.2	5182.33	32945.9	3343.98	13392.6	5039.32	11697.3	19580	84432.7	30521.5	73491.2
		Consistency check	0	0	0	0	0	0	0	0	0	0	0	0

## Sheet: Startup(Training)
		As Implemented	MOH Scenario
	Total annualized start-up training costs (USD)	96.7685	51.5165
	Allocated to initiation only	0	0
	Allocated to follow-up only	0	0
	Allocated to PrEP	0	0
	Allocated generally	96.7685	51.5165
	Consistency check (difference should be 0)	0	0
			Discount Rate :	0.03
	As Implemented Annualized Costs
	Training event	Date (s)	Item	Unit	Number	Unit Cost	Total Cost	Currency (1=US, 2=local)	Total in USD	Adjusted for inflation	% for Intervention	% for Overhead	% for Other Activities	Useful Life	Annuity Factor	Annual Economic Cost (USD)
	Protocol training	4/11/2017 & 4/12/2017	Study Coordinator	Hours	18	20.6196	371.152	2	3.68572	3.83315	1			5	4.57971	0.836985
	Protocol training	4/11/2017 & 4/12/2017	Lead Recruiter	Hours	18	8.91589	160.486	2	1.59371	1.65745	1			5	4.57971	0.361912
	Protocol training	4/11/2017 & 4/12/2017	Pharmacy Technician	Hours	18	6.68139	120.265	2	1.19429	1.24206	1			5	4.57971	0.27121
	Protocol training	4/11/2017 & 4/12/2017	Lab Manager	Hours	18	4.12391	74.2304	2	0.737144	0.76663	1			5	4.57971	0.167397
	Protocol training	4/11/2017 & 4/12/2017	JOOTRH HIV Counselor/Nurse	Hours	18	5.36108	96.4995	2	0.958287	0.996619	1			5	4.57971	0.217616
	Protocol training	4/11/2017 & 4/12/2017	JOOTRH HTS Counselor	Hours	18	2.88674	51.9613	2	0.516001	0.536641	1			5	4.57971	0.117178
	Protocol training	4/11/2017 & 4/12/2017	JOOTRH Nurse	Hours	18	4.94869	89.0765	2	0.884573	0.919956	1			5	4.57971	0.200876
	Protocol training	4/11/2017 & 4/12/2017	KMET study Nurse	Hours	18	4.94869	89.0765	2	0.884573	0.919956	1			5	4.57971	0.200876
	Protocol training	4/11/2017 & 4/12/2017	KMET facility nurse	Hours	18	3.94461	71.003	2	0.705094	0.733298	1			5	4.57971	0.160119
	Protocol training	4/11/2017 & 4/12/2017	KMET HTS Counselor	Hours	18	1.793	32.2741	2	0.320497	0.333317	1			5	4.57971	0.0727813
	Protocol training	4/11/2017 & 4/12/2017	KMET lab technician	Hours	18	2.51021	45.1837	2	0.448696	0.466644	1			5	4.57971	0.101894
	Protocol training	4/11/2017 & 4/12/2017	KMET pharmacy technologist	Hours	18	2.51021	45.1837	2	0.448696	0.466644	1			5	4.57971	0.101894
	Protocol training	4/11/2017 & 4/12/2017	KMET clinical officer	Hours	18	3.58601	64.5482	2	0.640995	0.666634	1			5	4.57971	0.145563
	Protocol training	2017-04-11	Conference Facility Cost + Food (per attendee)	Number of attendees	13	1600	20800	2	206.554	214.816	1			5	4.57971	46.9061
	Protocol training	2017-04-12	Conference Facility Cost + Food (per attendee)	Number of attendees	13	1600	20800	2	206.554	214.816	1			5	4.57971	46.9061
															Total Annualized Costs	96.7685
												Percent of Overheads for Intervention:	0
	MOH Scenario Annualized Costs for workshops (assuming same number of attendees plus one pharm tech at JOOTRH for PrEP dispensing)
	Training event	Date (s)	Item	Unit	Number	Unit Cost	Total Cost	Currency (1=US, 2=local)	Total in USD	Adjusted for inflation	% for Intervention	% for Overhead	% for Other Activities	Useful Life	Annuity Factor	Annual Economic Cost (USD)
	Workshop	2017-04-11	Medical officer	Hours*number	18	6.98185	125.673	2	1.248	1.29792	1			5	4.57971	0.283406
	Workshop	2017-04-11	Community health worker	Hours*number	18	2.22279	40.0102	2	0.397321	0.413213	1			5	4.57971	0.090227
	Workshop	2017-04-11	Pharmacy technologist	Hours*number	18	3.6796	66.2329	2	0.657725	0.684034	1			5	4.57971	0.149362
	Workshop	2017-04-11	Nurse in charge	Hours*number	18	3.6796	66.2329	2	0.657725	0.684034	1			5	4.57971	0.149362
	Workshop	2017-04-11	Lab technician	Hours*number	18	2.22279	40.0102	2	0.397321	0.413213	1			5	4.57971	0.090227
	Workshop	2017-04-11	HTS counselor	Hours*number	18	2.22279	40.0102	2	0.397321	0.413213	1			5	4.57971	0.090227
	Workshop	2017-04-11	Senior nurse	Hours*number	18	3.6796	66.2329	2	0.657725	0.684034	1			5	4.57971	0.149362
	Workshop	2017-04-11	Conference Facility Cost + Food (per attendee)	Number of attendees	14	1600	22400	2	222.443	231.341	1			5	4.57971	50.5143
															Total Annualized Costs	51.5165
												Percent of Overheads for Intervention:	0

## Sheet: Startup(Car,Equip,Stationery)
		As Implemented	MOH Scenario
	Total annualized equipment costs (USD)	2513.28	1477.51
	Allocated to initiation only	0	0
	Allocated to follow-up only	0	0
	Allocated to PrEP	137.561	137.561
	Allocated generally	2375.72	1339.95
	Consistency check (difference should be 0)	0	0
	Costs of STI machine + creatinine machine and control solutions	1187.8	195.558
	Costs of creatinine machine and control solutions only	1187.8	195.558
	Costs of STI machine only	0	0
			Discount Rate :	0.03
	As Implemented Annualized Costs
	Item	Number	Unit Cost	Total Cost	Currency (1=US, 2=local)	Total in USD	Adjusted for inflation	% for Intervention	% for Overhead	% for Other Activities	Useful Life	Annuity Factor	Annual Economic Cost (USD)
	Vehicle (KCH 151K) purchased on 5/10/2017	1	3820000	1910000	2	18967.2	19725.9	0.2			5	4.57971	861.449	20% for distribution of drugs and picking up women to come to clinics
	Stethoscope	4	7500	30000	2	297.915	309.831	1			5	4.57971	67.6531
	BP machine	4	8000	32000	2	317.776	330.487	1			5	4.57971	72.1633
	Weighing scale	2	14500	29000	2	287.984	299.503	1			5	4.57971	65.398
	Cooler boxes	2	2500	5000	2	49.6524	51.6385	0			5	4.57971	0	Coolers used for research only
	Phone	6	3000	18000	2	178.749	185.899	1			5	4.57971	40.5918
	Printer	2	45843.2	91686.4	2	910.491	946.91	0.5			5	4.57971	103.381	50% for printing client encounter forms, lab requisition form and PrEP prescription forms
	Laptops	7	29000	203000	2	2015.89	2096.52	0.5			5	4.57971	228.893	only 50% laptop for PrEP activities
	Projector	1	43000	43000	2	427.011	444.091	0			5	4.57971	0	no direct cost to PrEP delivery
	Stationery	1	182168	182168	2	1809.02	1881.38	1			3	2.82861	665.124
	Cabinets	6	16900	101400	2	1006.95	1047.23	1			5	4.57971	228.667
	Chairs	5	7000	35000	2	347.567	361.47	1			5	4.57971	78.9286
	Tables	4	11200	44800	2	444.886	462.681	1			5	4.57971	101.029
	JOOTRH creatinine machine (purchased on 3/9/2017)	1	450000	450000	2	4468.72	4647.47	1			5	4.57971	1014.8
	JOOTRH Reflotron precinom U (1x4)	3	6480	19440	2	193.049	200.771	1			5	4.57971	43.8392	used as control solutions and for cleaning the machine
	JOOTRH Reflotron precipath U (1x4)	3	6600	19800	2	196.624	204.489	1			5	4.57971	44.651	used as control solutions and for cleaning the machine
	KMET Creatinine machine (purchased on 7/21/2017)	1	10000	10000	2	99.3049	103.277	1			5	4.57971	22.551
	KMET Creatinine Control solution level 1	1	2000	2000	2	19.861	20.6554	1			1	1	20.6554
	KMET Creatinine Control solution level 2	1	2000	2000	2	19.861	20.6554	1			1	1	20.6554
	KMET Creatinine Control solution level 3	1	2000	2000	2	19.861	20.6554	1			1	1	20.6554
												Total Annualized Costs	3701.08
									Percent of Overheads for Intervention:	0
	MOH Scenario Annualized Costs (assume no vehicle costs)
	Item	Number	Unit Cost	Total Cost	Currency (1=US, 2=local)	Total in USD	Adjusted for inflation	% for Intervention	% for Overhead	% for Other Activities	Useful Life	Annuity Factor	Annual Economic Cost (USD)
	Stethoscope	4	7500	30000	2	297.915	309.831	1			5	4.57971	67.6531
	BP machine	4	8000	32000	2	317.776	330.487	1			5	4.57971	72.1633
	Weighing scale	2	14500	29000	2	287.984	299.503	1			5	4.57971	65.398
	Cooler boxes	2	2500	5000	2	49.6524	51.6385	0			5	4.57971	0	no cooler boxes
	Phone	6	3000	18000	2	178.749	185.899	1			5	4.57971	40.5918
	Printer	2	45843.2	91686.4	2	910.491	946.91	0.5			5	4.57971	103.381
	Laptops	2	29000	58000	2	575.968	599.007	1			5	4.57971	130.796	MoH uses physical forms for reports that they complete with a pen at the clinic. Health records department would be the one with laptops.
	Stationery	1	182168	182168	2	1809.02	1881.38	1			3	2.82861	665.124
	Cabinets	4	16900	67600	2	671.301	698.153	1			5	4.57971	152.445
	Chairs	5	7000	35000	2	347.567	361.47	1			5	4.57971	78.9286
	Tables	4	11200	44800	2	444.886	462.681	1			5	4.57971	101.029
	GeneXpert STI testing machine	2	17000	34000	2	337.637	351.142	0			5	4.57971	0
	JOOTRH creatinine machine	2	10000	20000	2	198.61	206.554	1			5	4.57971	45.102	Assume StatSensor Xpress Creatinine Machine (unit cost KES 10000) would be purchased.
	JOOTRH Reflotron precinom U (1x4)	3	6480	19440	2	193.049	200.771	1			5	4.57971	43.8392
	JOOTRH Reflotron precipath U (1x4)	3	6600	19800	2	196.624	204.489	1			5	4.57971	44.651
	KMET Creatinine Control solution level 1	1	2000	2000	2	19.861	20.6554	1			1	1	20.6554
	KMET Creatinine Control solution level 2	1	2000	2000	2	19.861	20.6554	1			1	1	20.6554
	KMET Creatinine Control solution level 3	1	2000	2000	2	19.861	20.6554	1			1	1	20.6554
												Total Annualized Costs	1673.07
									Percent of Overheads for Intervention:	0

## Sheet: Rec(Clinical supplies)
							Variable Supplies Costs (USD) Per Activity
							As Implemented Scenario
							Visit	Truvada	Lab Supplies	Creatinine	HTS	STI (GC & CT) testing	Hepatitis B testing	Total
							Initiation	8.766	0.1248	3.06733	0.568024	58.683	0.309831	12.5262
							Follow-up with PrEP dispensation	8.766	0.1248	0	0.568024	0	0	9.45883
							Follow-up with no PrEP dispensation	0	0.1248	0	0.568024	0	0	0.692824
							MOH Scenario
							Visit	Truvada	Lab Supplies	Creatinine	HTS	STI testing	Hepatitis B testing	Total
							Initiation	7.02	0.1248	3.06733	0.568024	16.64	0.309831	10.7802
							Follow-up with PrEP dispensation	7.02	0.1248	0	0.568024	0	0	7.71282
							Follow-up with no PrEP dispensation	0	0.1248	0	0.568024	0	0	0.692824
	As Implemented Annual Costs
	Item	Number	Unit Cost	Total Cost	Currency (1=US, 2=local)	Total in USD	Adjusted for inflation	% for Intervention	% for Overhead	% for Other Activities	Unit Cost (USD)
	HIV Determine 1/2 test	1	55	55	2	0.546177	0.568024	1			0.568024
	Urine pregnancy test	1	229.2	229.2	2	2.27607	2.36711	1			2.36711
	TDF/FTC (bottle containing 30 pills)	1	8.42885	8.42885	1	8.42885	8.766	1			8.766
	Hepatitis B testing	1	30	30	2	0.297915	0.309831	1			0.309831
	STI testing GC and CT)	2	28	56	1	56	58.24	1			58.24
	Courier of samples to Mombasa for STI testing	1	42.8956	42.8956	2	0.425974	0.443013	1			0.443013
	Reflotron-creatinine strips (1x30)	1	297	297	2	2.94935	3.06733	1			3.06733
	Gloves (pair)	1	0.04	0.04	1	0.04	0.0416	1			0.0416
	Cotton wool	1	0.02	0.02	1	0.02	0.0208	1			0.0208
	Disinfectants/Antiseptic	1	0.01	0.01	1	0.01	0.0104	1			0.0104
	Gauze	1	0.02	0.02	1	0.02	0.0208	1			0.0208
	Methylated spirit	1	0.01	0.01	1	0.01	0.0104	1			0.0104
	Sharp boxes	1	0.02	0.02	1	0.02	0.0208	1			0.0208
										Total Annual Costs:	73.8861
								Percent of Overheads for Intervention:	0
									(Override if neccesary)
	Per Kenya MoH, minimum required lab eval for PrEP include: HIV testing (required at any visit), CrCl (recommended at baseline and annually but should not delay initiation), Hep B & HCV (where available)
	Will assume the same estimates as above for MoH scenario (excluding STI and preganancy testing)
	Item	Number	Unit Cost	Total Cost	Currency (1=US, 2=local)	Total in USD	Adjusted for inflation	% for Intervention	% for Overhead	% for Other Activities	Unit Cost (USD)
	HIV Determine 1/2 test	1	55	55	2	0.546177	0.568024	1			0.568024
	Urine pregnancy test	1	229.2	229.2	2	2.27607	2.36711	1			2.36711
	TDF/FTC (bottle containing 30 pills)	1	6.75	6.75	1	6.75	7.02	1			7.02
	Hepatitis B testing	1	30	30	2	0.297915	0.309831	1			0.309831
	STI testing (GC and CT)	1	16	16	1	16	16.64	1			16.64
	Reflotron-creatinine strips (1x30)	1	297	297	2	2.94935	3.06733	1			3.06733
	Gloves (pair)	1	0.04	0.04	1	0.04	0.0416	1			0.0416
	Cotton wool	1	0.02	0.02	1	0.02	0.0208	1			0.0208
	Disinfectants/Antiseptic	1	0.01	0.01	1	0.01	0.0104	1			0.0104
	Gauze	1	0.02	0.02	1	0.02	0.0208	1			0.0208
	Methylated spirit	1	0.01	0.01	1	0.01	0.0104	1			0.0104
	Sharp boxes	1	0.02	0.02	1	0.02	0.0208	1			0.0208
										Total Annual Costs:	30.0971
								Percent of Overheads for Intervention:	0
									(Override if neccesary)
	Notes
	1 packet of test kits has 100 test kits. Unit cost for a test is Ksh. 55
	1 preganancy test (1 packet can do 25 testst). Unit cost =5730/25 = 229.2
	1 packet of Hep B carries 50 tests. Unit cost = 1500/50 = 30
	1 creatinine strip costs 5940/20=297
	PrEP
	2014 ANTIRETROVIRAL (ARV) CHAI REFERENCE PRICE LIST		6.25
	2016 ANTIRETROVIRAL (ARV) CHAI REFERENCE PRICE LIST		5
	MoH in 2014 dollars: CHAI's 6.25 per bottle + 8% surchage for central storage and distribution (6.75)		6.75
	MoH in 2016 dollars: CHAI's 5.00 per bottle + 8% surchage for central storage and distribution (5.4)		5.4
	POWER shipping cost for per bottle of truvada (per invoices provided by Rachel for Jul 30, 2019 of 100 bottles shipped)		2.17885
	POWER Total cost for 1 bottle of PrEP (2014 CHAI price)		8.42885
	POWER Total cost for 1 bottle of PrEP (2016 CHAI price)		7.17885
	STI testing
	Cost of STI testing in the study was $56 per dual (GC/CT) test
	Per study PI and communication with WHO colleagues, negotiated rate for GeneXpert GC/CT testing catridges is $16

## Sheet: Rec(Fuel,Maint,Transp)
		As Implemented	MOH Scenario
	Total annual costs (USD)	703.274	0
	Allocated to initiation only	0	0
	Allocated to follow-up only	0	0
	Allocated to PrEP	0	0
	Allocated generally	703.274	0
	Consistency check (difference should be 0)	0	0
	As Implemented Annual Costs (10% for PrEP delivery)
	Item	Unit	Number	Unit Cost	Total Cost	Currency (1=US, 2=local)	Total in USD	Adjusted for inflation	% for Intervention	% for Overhead	% for Other Activities	Annual Economic Cost (USD)
	Fuel	per year	1	114718	114718	2	1139.21	1184.78	0.2			236.955
	Insurance	per year	1	140379	140379	2	1394.03	1449.79	0.2			289.959
	Courier of samples to Mombasa	per year	1	21533.6	21533.6	2	213.839	222.393	0			0	added to STI testing costs in clinical supplies sheet
	Maintenance	per year	1	170764	170764	2	1695.77	1763.6	0.1			176.36
											Total Annual Costs:	703.274
									Percent of Overheads for Intervention:	0
										(Override if neccesary)
	Assuming no vehicle costs for MoH scenario
	Item	Unit	Number	Unit Cost	Total Cost	Currency (1=US, 2=local)	Total in USD	Adjusted for inflation	% for Intervention	% for Overhead	% for Other Activities	Annual Economic Cost (USD)
	Fuel	per year	1	114718	114718	2	1139.21	1184.78	0			0
	Insurance	per year	1	140379	140379	2	1394.03	1449.79	0			0
	Maintenance	per year	1	170764	170764	2	1695.77	1763.6	0			0
											Total Annual Costs:	0
									Percent of Overheads for Intervention:	0
										(Override if neccesary)

[truncated: 6 more sheets: Rec(Training), Rec(Building+Utilities), Rec(Demand creation), Admin+supervision, Personnel-unit, T-M-summary]
